# Supplementary material for: Carbon Dioxide Sensing Modulates Lifespan and Physiology in Drosophila
Source: PLoS Biol. 2010 Apr 20;8(4):e1000356. doi: 10.1371/journal.pbio.1000356 (PMC2857880; doi:10.1371/journal.pbio.1000356)
Supplement: Table S1 — Summary of Gr63a mutant longevity data. (0.02 MB XLS) [file pbio.1000356.s007.xls]

## Sheet: Trimmed
Table S1: Summary of longevity data showing increased lifespan in Gr63a mutant flies.
Sex	Generation	Background	Mean Lifespan (days) Gr63a/control	Mean Extension	Median Lifespan (days) Gr63a/control	Median Extension	Food (%SY)	N Gr63a/control	P-value	Note
F	7	w1118	72.3/64.2	0.13	74/65	0.14	10	264/287	2e-10
F	10	w1118	65/52.9	0.23	69.9/56	0.25	15	245/263	<1E-15	1
F	10	w1118	65.9/47.8	0.37	68/49.9	0.36	5	238/251	<1E-15	4
F	10	w1118	54.5/40.3	0.35	56/41	0.36	15	274/269	<1E-15	4
F	10	w1118	65/43.5	0.49	69.9/44.9	0.55	10	245/254	<1E-15
F	10	w1118	68/43.7	0.55	69/45.9	0.5	10	276/294	<1E-15
F	12	w1118	47.3/43.7	0.08	48/43.9	0.09	15	219/216	1E-5	3
F	20	w1118	45.4/39.5	0.14	46.1/41.9	0.09	15	243/228	2E-7	7
F	10	yw	50.1/43.4	0.15	50/44	0.14	15	219/216	<1E-15	2
F	18	w1118	48.8/45.3	0.08	49/47	0.04	10	220/213	4E-5	5
M	7	w1118	64.5/66.7	-0.04	65/66.9	-0.03	10	283/296	0.20
M	12	w1118	51.5/54	0.05	56.9/56.9	0	15	197/224	0.19	6
Notes:
1	These numbers correspond to data presented in Figure 1A.
2	These numbers correspond to data presented in Figure 1B.
3	These numbers correspond to data presented in Figure 1D.
4	These numbers correspond to data presented in Figure 4A.
5	These numbers correspond to data presented in Figure S3A. P-values represent comparison of homozygous mutant animals to control.
6	These numbers correspond to data presented in Figure S2A.
7	These numbers correspond to data presented in Figure S2B.
